# Supplementary material for: Monitoring of Fe(II) Spin Transition in Cu(II)-Doped Spin-Crossover Nanoparticles
Source: Molecules. 2025 Mar 11;30(6):1258. doi: 10.3390/molecules30061258 (PMC11946675; doi:10.3390/molecules30061258)
Supplement: Supplementary file 1 [file molecules-30-01258-s001.zip]

Archive with 1 entries (1 files):
- molecules-3478788-supplementary.pdf
